# Supplementary material for: Palmitoylated SCP1 is targeted to the plasma membrane and negatively regulates angiogenesis
Source: eLife. 2017 Apr 25;6:e22058. doi: 10.7554/eLife.22058 (PMC5404917; doi:10.7554/eLife.22058)
Supplement: Figure 3—source data 1. — (A) Retinas of postnatal day 5 mice were isolated from littermates of wild-type (n = 8) or SCP1-knockout mice (n = 7) and stained with Isolectin B4. Quantification of vessel length was obtained, and the ratio of vessel length/-retina length was calculated. (B) The branching of vessels was counted. (C) The laser Doppler blood flowmetry ratio was significantly higher in SCP1-knockout mice (n = 6) than in wild-type mice (n = 8). (D) 2 × 105 Lewis lung carcinoma cells were injected into SCP1-wild-type or -knockdown littermates. The diameter of the tumor was measured every 2 days, and the volume of the tumor was calculated. (E) The angiogenesis in tumors was analyzed using immunohistochemistry by CD31 staining. (F) Segments (1 mm in length) of the aorta from SCP1-wild-type (n = 8) or -knockout (n = 6) mice were embedded in Matrigel and treated with DMSO or AKT inhibitor (MK2206, 2 nM) for 6 days. Sprouting was observed and photographed by microscopy. The vascular area of each group was measured using Image J. DOI: http://dx.doi.org/10.7554/eLife.22058.008 [file elife-22058-fig3-data1.xlsx]

## Sheet: Sheet1
					WT1	WT2	WT3	WT4	WT5	WT6	WT7	WT8			average
Fig 3A		n=8	Scp1 +/+	0.695111	0.6964	0.6924	0.6857	0.6993	0.6938	0.6981	0.6955	0.6996		Scp1 +/+	0.695111
					KO1	KO2	KO3	KO4	KO5	KO6	KO7
		n=7	Scp1-/-	0.784179	0.7794	0.7852	0.7912	0.7761	0.7885	0.7835	0.7853			Scp1-/-	0.784179
					WT1	WT2	WT3	WT4	WT5	WT6	WT7	WT8			average
Fig 3B		n=8	Scp1 +/+		19	22	20	23	23	24	19	22		Scp1 +/+	21.5
					KO1	KO2	KO3	KO4	KO5	KO6	KO7
		n=7	Scp1-/-		29	33	31	30	28	32	31			Scp1-/-	30.5714
Fig 3C
				WT1	WT2	WT3	WT4	WT5	WT6	WT7	WT8	Scp1+/+		ave
			Before	1	1	1	1	1	1	1	1		Before
			After	0.2727	0.2732	0.2679	0.2795	0.2788	0.2791	0.2801	0.2783		After	0.2762
			D1	0.6489	0.6337	0.6274	0.6501	0.6476	0.6368	0.6389	0.6456		D1	0.641125
			D2	0.5731	0.6015	0.5858	0.5727	0.6149	0.6056	0.6241	0.5748		D2	0.594062
			D3	0.5587	0.5634	0.5723	0.5626	0.5751	0.5684	0.5593	0.5589		D3	0.564837
			D4	0.6663	0.651	0.6661	0.6712	0.6653	0.6497	0.6419	0.6601		D4	0.65895
				KO1	KO2	KO3	KO4	KO5	KO6			Scp1-/-		ave
			Before	1	1	1	1	1	1				Before
			After	0.2754	0.2763	0.269	0.2778	0.2791	0.2774				After	0.275833
			D1	0.7551	0.7439	0.7462	0.7591	0.7481	0.7511				D1	0.750583
			D2	0.8101	0.8116	0.7935	0.782	0.8216	0.8112				D2	0.805
			D3	0.7671	0.7421	0.7687	0.7541	0.7514	0.7616				D3	0.7575
			D4	0.8621	0.8544	0.8713	0.8542	0.8622	0.8478				D4	0.858667
Fig 3D				WT1	WT2	WT3	WT4	WT5	WT6	WT7	WT8	WT9	Scp1+/+		ave
			D0	0	0	0	0	0	0	0	0	0		D0	0
			D8	32.28	42.87	32.19	34.86	35.21	29.05	33.26	29.63	29.18		D8	33.17
			D10	47.14	58.32	49.95	50.8	50.38	40.32	49.28	45.28	43.16		D10	48.2922
			D12	60.15	72.06	65.96	68.3	69.18	66.15	63.81	60.02	50.72		D12	64.0389
			D14	120.22	132.68	128.58	132.2	115.32	130.56	119.27	130.69	124.8		D14	126.036
			D16	270.32	286.3	283.04	290.15	268.09	288.18	258.44	288.15	270.14		D16	278.09
			D18	402.33	420.36	420.36	440.09	400.16	396.82	399.5	410.58	385.92		D18	408.458
				KO1	KO2	KO3	KO4	KO5	KO6				Scp1-/-
			D0	0	0	0	0	0	0					D0	0
			D8	50.16	60.38	62.78	62.25	63.26	55.86					D8	59.115
			D10	84.88	95.92	99.77	90.69	94.56	96.98					D10	93.8
			D12	84.66	90.18	90.18	80.14	90.99	98.95					D12	89.1833
			D14	230.11	260.34	272.16	266.88	258.56	260.63					D14	258.113
			D16	418.12	450.32	455.92	420.86	469.44	449.24					D16	443.983
			D18	594.39	668.7	692.01	690.35	636.58	649.93					D18	655.327
			D16	418.12	450.32	455.92	420.86	469.44	449.24
			D18	594.39	668.7	692.01	690.35	636.58	649.93
Fig 3E
				WT1	WT2	WT3	WT4	WT5	WT6	WT7	WT8	WT9		ave
			Scp1 +/+	28	19	21	18	26	17	24	18	15	Scp1+/+	20.6667
				KO1	KO2	KO3	KO4	KO5	KO6
			Scp1-/-	55	53	46	44	49	50				Scp1-/-	49.5
Fig 3F
															aveage
			WT1	WT2	WT3	WT4	WT5	WT6	WT7	WT8			Scp1 +/+	DMSO	4.9625
	Scp1 +/+	DMSO	4.1	6.8	7.4	4.2	4.4	3.8	5.5	3.5				AKTi	2.1625
		AKTi	1.6	2.1	3	3.6	1.5	1.8	2.2	1.5
			KO1	KO2	KO3	KO4	KO5	KO6					Scp1-/-	DMSO	7.7
	Scp1-/-	DMSO	10.2	8.5	5.5	5.7	7.8	8.5						AKTi	2.93333
		AKTi	3.4	2.5	1.8	2.4	3.6	3.9
