# Supplementary material for: Palmitoylated SCP1 is targeted to the plasma membrane and negatively regulates angiogenesis
Source: eLife. 2017 Apr 25;6:e22058. doi: 10.7554/eLife.22058 (PMC5404917; doi:10.7554/eLife.22058)
Supplement: Figure 4—source data 1. — (A) HUVECs were overexpressed with SCP1 with or without AKT-S473D. The cells were placed in plates coated with Matrigel and tubular structures were photographed after 6 h. The tube lengths were measured in each field. (B) HUVECs were transfected with siSCP1 and treated with or without AKT inhibitor (AKTi; MK2206, 2 nM) for 5 days as indicated. The tube lengths were measured in each field. (C) Cell migration was detected using a wound healing assay. HUVECs were transfected and treated with or without AKTi (MK2206, 2 nM). The migration cell number in each field was calculated. DOI: http://dx.doi.org/10.7554/eLife.22058.011 [file elife-22058-fig4-data1.xlsx]

## Sheet: Sheet1
Figure4B
						average
18373.6	16706.1	18582.8	20.6686	18.3736	16.7061	18.5828
7500.12	6270.26	6614.86	6.0742	7.50012	6.27026	6.61486
20525.2	23331.6	21972.5	22.0609	20.5252	23.3316	21.9725
21103.8	23827.4	21714.1	20.2109	21.1038	23.8274	21.7141
Figure4C
	average
siCON	17.1603
siSCP1	27.5561
AKTi	5.08547
siSCP1+AKTi	5.47963
Figure4D
siCON	100
siSCP1	171.386
AKTi	22.2714
siSCP1+AKTi	26.8437
